# Supplementary material for: Convergent evolution of the sensory pits in and within flatworms
Source: BMC Biol. 2023 Nov 22;21:266. doi: 10.1186/s12915-023-01768-y (PMC10664644; doi:10.1186/s12915-023-01768-y)
Supplement: Supplementary file 1 — Additional file 1: Table S1. Results of the reciprocal BLAST search in the transcriptomes of catenulids. Table S2. Accession numbers of the nucleotide sequences used to reconstruct the phylogeny of flatworms. Tables S3. Accession numbers of the protein sequences used to identify studied genes with the phylogentic approach. Table S4. Primers pairs used to clone genes of interest from cDNA library. Table S5. Pools of HCR probes. [file 12915_2023_1768_MOESM1_ESM.xlsx]

## Sheet: Summary of suplementary tables
Table S1	Results of the reciprocal BLAST search in the transcriptomes of catenulids
Table S2	Accession numbers of the nucleotide sequences used to reconstruct the phylogeny of flatworms
Table S3	Accession numbers of the protein sequences used to identify studied genes with the phylogentic approach
Table S4	Primers pairs used to clone genes of interest from cDNA library
Table S5	Pools of HCR probes

## Sheet: Table S1
Query sequence			BLAST results
Accession number	Gene annotation	Species	Searched species	sequence ID	e-value	% Identity	best annotated reciprocal BLASTP match	comment	Orthology confirmed by phylogeny
AMR72028	Otx	Lineus ruber	Stenostomum brevipharyngium	go_Sbre_v1_49410_1_1	1.71e-28	66.3%	orthodenticle homolog Otxa [Oikopleura dioica]	putative Otx homolog	Sbre_OtxB
AMR72028	Otx	Lineus ruber	Stenostomum brevipharyngium	go_Sbre_v1_35969_2_1	5.16e-25	84.9%	orthodenticle homolog Otxa [Oikopleura dioica]	putative Otx homolog	Sbre_OtxA
AUN27670	Pax6	Lineus ruber	Stenostomum brevipharyngium	go_Sbre_v1_59580_1_1	8.12e-87	56.2%	Pax6A [Schmidtea mediterranea]	putative Pax4/6 homolog	Sbre_Pax4/6A
AUN27670	Pax6	Lineus ruber	Stenostomum brevipharyngium	go_Sbre_v1_59582_3_1	3.21e-81	72.6%	Pax6A [Schmidtea mediterranea]	putative Pax4/6 homolog	Sbre_Pax4/6B
QYA70798	Dachshund	Lineus ruber	Stenostomum brevipharyngium	go_Sbre_v1_52944_1_2	3.00e-57	77.7%	dachshund [Phoronopsis harmeri]	putative Dach homolog	Sbre_Dach
QYA70798	Tailless	Lineus ruber	Stenostomum brevipharyngium	go_Sbre_v1_45793_1_1	3.90e-68	35.2%	photoreceptor-specific nuclear receptor-like isoform X2 [Pomacea canaliculata]	not included	N/A
QYA70798	Tailless	Lineus ruber	Stenostomum brevipharyngium	go_Sbre_v1_56803_2_1	3.09e-59	33.9%	steroid receptor seven-up, isoforms B/C isoform X2 [Dendroctonus ponderosae]	putative Svp homolog	Sbre_Svp
QYA70798	Tailless	Lineus ruber	Stenostomum brevipharyngium	go_Sbre_v1_48596_3_3	3.80e-54	76.9%	nuclear receptor subfamily 2 group E member 1 [Crassostrea gigas]	putative Tll homolog	Sbre_TllA
QYA70798	Tailless	Lineus ruber	Stenostomum brevipharyngium	go_Sbre_v1_53174_1_1	2.75e-53	32.0%	retinoid X receptor [Reishia clavigera]	not included	N/A
QYA70798	Tailless	Lineus ruber	Stenostomum brevipharyngium	go_Sbre_v1_50554_4_1	5.41e-51	76.5%	protein dissatisfaction isoform X1 [Microplitis demolitor]	putative Tll homolog	Sbre_TllB
QYA70793	Emx	Lineus ruber	Stenostomum brevipharyngium	go_Sbre_v1_49968_3_1	5.61e-29	58.2%	homeobox protein EMX2-like [Pecten maximus]	putative Emx homolog	Sbre_EmxB
QYA70793	Emx	Lineus ruber	Stenostomum brevipharyngium	go_Sbre_v1_36319_1_1	6.42e-25	73.4%	homeotic protein empty spiracles-like [Portunus trituberculatus]	putative Emx homolog	Sbre_EmxA
QYA70796	Seven-up	Lineus ruber	Stenostomum brevipharyngium	go_Sbre_v1_56803_2_1	1.36e-96	46.8%	steroid receptor seven-up, isoforms B/C isoform X2 [Dendroctonus ponderosae]	putative Svp homolog	Sbre_Svp
ADZ24786	ciliary opsin	Terebratalia transversa	Stenostomum brevipharyngium	go_Sbre_v1_45665_1_3	7.84e-17	21.9%	tachykinin-like peptides receptor 99D [Cryptotermes secundus]	no matches to opsins	N/A
ADZ24786	ciliary opsin	Terebratalia transversa	Stenostomum brevipharyngium	go_Sbre_v1_49170_1_1	1.56e-15	24.6%	NKY receptor 1 [Platynereis dumerilii]	no matches to opsins	N/A
ADZ24786	ciliary opsin	Terebratalia transversa	Stenostomum brevipharyngium	go_Sbre_v1_48878_1_4	9.21e-15	28.6%	octopamine receptor [Octopus bimaculoides]	no matches to opsins	N/A
ADZ24786	ciliary opsin	Terebratalia transversa	Stenostomum brevipharyngium	go_Sbre_v1_54872_1_1	2.18e-13	27.2%	dopamine D2-like receptor [Diorhabda carinulata]	no matches to opsins	N/A
ADZ24786	ciliary opsin	Terebratalia transversa	Stenostomum brevipharyngium	go_Sbre_v1_49494_1_1	6.58e-13	35.7%	D(2) dopamine receptor-like [Haliotis rufescens]	no matches to opsins	N/A
ADZ24786	ciliary opsin	Terebratalia transversa	Stenostumum leucops	ex_Sleu_v1_71765_1_1	3.23e-17	25.0%	prolactin-releasing peptide receptor [Patella vulgata]	no matches to opsins	N/A
ADZ24786	ciliary opsin	Terebratalia transversa	Paracatenula sp.	HAMR01015971.1	7.93e-03	22.0%	No significant similarity found		N/A
AGJ70280	rhabdomeric opsin	Terebratalia transversa	Stenostomum brevipharyngium	go_Sbre_v1_45665_1_3	4.90e-11	22.8%	tachykinin-like peptides receptor 99D [Cryptotermes secundus]	no matches to opsins	N/A
AGJ70280	rhabdomeric opsin	Terebratalia transversa	Stenostomum brevipharyngium	go_Sbre_v1_54204_1_2	8.68e-10	20.7%	tachykinin-like peptides receptor 99D isoform X1 [Aplysia californica]	no matches to opsins	N/A
AGJ70280	rhabdomeric opsin	Terebratalia transversa	Stenostomum brevipharyngium	go_Sbre_v1_48178_1_1	3.69e-08	25.0%	octopamine receptor 2 [Octopus bimaculoides]	no matches to opsins	N/A
AGJ70280	rhabdomeric opsin	Terebratalia transversa	Stenostomum brevipharyngium	go_Sbre_v1_56412_1_2	3.87e-08	25.5%	serotonin receptor-like planarian receptor 1 [Dugesia japonica]	no matches to opsins	N/A
AGJ70280	rhabdomeric opsin	Terebratalia transversa	Stenostumum leucops	ex_Sleu_v1_26134_2_1	5.46e-08	23.8%	No significant similarity found	no matches to opsins	N/A
AGJ70280	rhabdomeric opsin	Terebratalia transversa	Stenostumum leucops	ex_Sleu_v1_30573_2_1	6.77e-06	26.6%	tyramine receptor 1 [Octopus bimaculoides]	no matches to opsins	N/A
AGJ70280	rhabdomeric opsin	Terebratalia transversa	Paracatenula sp.	no results	N/A	N/A	N/A	no hits with e-value < 1.00e-02	N/A
CAD13146.1	opsin, partial	Dugesia japonica	Stenostomum brevipharyngium	go_Sbre_v1_46763_1_1	5.58e-06	24.5%	putative neuropeptide receptor [Schistosoma mansoni]	no matches to opsins	N/A
CAD13146.1	opsin, partial	Dugesia japonica	Stenostomum brevipharyngium	go_Sbre_v1_58963_1_1	7.66e-06	23.9%	europeptide Y receptor type 2-like [Manduca sexta]	no matches to opsins	N/A
CAD13146.1	opsin, partial	Dugesia japonica	Stenostumum leucops	ex_Sleu_v1_26906_1_1	4.65e-05	23.9%	europeptide Y receptor type 2-like [Pectinophora gossypiella]	no matches to opsins	N/A
CAD13146.1	opsin, partial	Dugesia japonica	Stenostumum leucops	ex_Sleu_v1_4709_1_1	5.33e-04	24.0%	5-hydroxytryptamine receptor 1A-like protein [Haliotis discus hannai]	no matches to opsins	N/A
CAD13146.1	opsin, partial	Dugesia japonica	Stenostumum leucops	ex_Sleu_v1_4710_2_1	5.33e-04	24.0%	5-hydroxytryptamine receptor 1A-like protein [Haliotis discus hannai]	no matches to opsins	N/A
CAD13146.1	opsin, partial	Dugesia japonica	Paracatenula sp.	no results	N/A	N/A	N/A	no hits with e-value < 1.00e-02	N/A
QEQ50488	xenopsin	Prostheceraeus (Maritigrella) crozieri	Stenostomum brevipharyngium	go_Sbre_v1_49170_1_1	1.45e-15	22.9%	NKY receptor 1 [Platynereis dumerilii]	no matches to opsins	N/A
QEQ50488	xenopsin	Prostheceraeus (Maritigrella) crozieri	Stenostomum brevipharyngium	go_Sbre_v1_48878_1_4	3.30e-15	27.1%	octopamine receptor [Octopus bimaculoides]	no matches to opsins	N/A
QEQ50488	xenopsin	Prostheceraeus (Maritigrella) crozieri	Stenostomum brevipharyngium	go_Sbre_v1_47748_1_1	3.63e-15	28.6%	muscarinic acetylcholine receptor M1 [Chelonoidis abingdonii]	no matches to opsins	N/A
QEQ50488	xenopsin	Prostheceraeus (Maritigrella) crozieri	Stenostomum brevipharyngium	go_Sbre_v1_36990_1_3	1.03e-14	32.7%	5-hydroxytryptamine receptor 1 [Fopius arisanus]	no matches to opsins	N/A
QEQ50488	xenopsin	Prostheceraeus (Maritigrella) crozieri	Stenostomum brevipharyngium	go_Sbre_v1_40843_1_1	4.32e-14	24.0%	neuropeptide F receptor [Haliotis discus hannai x Haliotis fulgens]	no matches to opsins	N/A
QEQ50488	xenopsin	Prostheceraeus (Maritigrella) crozieri	Stenostumum leucops	ex_Sleu_v1_20712_1_1	4.47e-15	26.7%	octopamine receptor [Euprymna berryi]	transcript lacks ORF	N/A
QEQ50488	xenopsin	Prostheceraeus (Maritigrella) crozieri	Stenostumum leucops	ex_Sleu_v1_71765_1_1	2.45e-12	21.8%	prolactin-releasing peptide receptor [Patella vulgata]	no matches to opsins	N/A
QEQ50488	xenopsin	Prostheceraeus (Maritigrella) crozieri	Stenostumum leucops	ex_Sleu_v1_44335_1_1	4.42e-12	25.5%	NKY receptor 1 [Platynereis dumerilii]	no matches to opsins	N/A
QEQ50488	xenopsin	Prostheceraeus (Maritigrella) crozieri	Stenostumum leucops	ex_Sleu_v1_16573_1_1	7.42e-12	26.1%	GCR052 [Schmidtea mediterranea]	no matches to opsins	N/A
QEQ50488	xenopsin	Prostheceraeus (Maritigrella) crozieri	Paracatenula sp.	HAMR01013981.1	1.56e-03	22.5%	No significant similarity found	no matches to opsins	N/A

## Sheet: Table S2
Clade	Species	18S	28S	COI	ITS-5.8S	sensory pits
Bothrioplanida	Bothrioplana semperi	AF051333	KC869875			1
Catenulidae	Catenula lemnae	FJ196318	FJ196336		FJ384962	0
Catenulidae	Suomina turgida	FJ196329	FJ196339	FJ384886	FJ384928	0
Dolichomacrostomidae	Dolichomacrostomum uniporum	FJ715295	FJ715315			0
Dolichomacrostomidae	Karlingia lutheri	KP730490	KP730545	KP730559		0
Fecampiida	Kronborgia isopodicola	AJ012513	AY157168			0
Fecampiida	Notentera ivanovi	AJ287546	AY157167			0
Haplopharyngidae	Haplopharynx papii	KP730502	KP730534			0
Haplopharyngidae	Haplopharynx rostratus	KP730509	KP730527	KP730579		0
Macrostomidae	Macrostomum hystrix	FJ715303	FJ715323	KP730561		0
Macrostomidae	Macrostomum tuba	KP730496	KP730549	KP730586		0
Macrostomidae	Psammomacrostomum sp.	KP730508	KP730539	KP730585		0
Microstomidae	Microstomum lineare	KP730484	KP730557	KP730567	MH221449	1
Microstomidae	Microstomum weberi	KP730487	KP730537	KP730576		1
Nemertea	Micrura dellechiajei	KF935294	KF935350	KF935514		0
Nemertea	Tubulanus punctatus	KP270799	KP270824	AJ436947		0
Nemretea	Lineus viridis	JF293032	HQ856854	MK047696	KM878525	0
Neodermata	Nippotaenia mogurndae	AJ287545	AF286934			0
Neodermata	Probursata brasiliensis	AJ276426	AF382049			0
Neodermata	Pseudotobothrium dipsacum	AJ287552	AF286972			0
Neodermata	Schistosoma spindale	Z11979	AY157257	KR607228		0
Polycladida	Notocomplana humilis	LC508168	LC100089	LC508204		0
Polycladida	Paraplanocera oligoglena	KC869796	KC869849	LC545563		0
Polycladida	Theama japonica	LC740208	LC740209	LC740188		0
Polycladida	Thysanozoon brocchii	D85096	LC100093			0
Prolecithophora	Cylindrostoma gracilis	AF065416	AJ313216			1
Prolecithophora	Plagiostomum stellatum	KC869819	KC869872			0
Prolecithophora	Pseudostomum klostermanni	AF065424	AJ313219			1
Prolecithophora	Vorticeros auriculatum	AJ312267	AJ313229			0
Prorhynchida	Geocentrophora baltica	AF065417	AJ313231			1
Prorhynchida	Prorhynchus stagnalis	KC869798	KC869866			1
Proseriata	Archimonocelis crucifera	AJ270151	AJ270163			0
Proseriata	Archotoplana holotricha	AJ243676	AJ270165			0
Proseriata	Coelogynopora gynocotyla	AJ243679	AJ270170			0
Proseriata	Monocelis lineata	U45961	AY157159	EU889254		0
Proseriata	Polystyliphora novaehollandiae	AJ270161	AJ270177			0
Paracatenulidae	Paracatenula 'rolli'	HQ689133	HQ689137			0
Paracatenulidae	Paracatenula galateia	HQ689130	HQ689134			0
Rhabdocoela	Alcha evelinae	KJ887463	KJ887489	MG256111		0
Rhabdocoela	Anoplodium hymanae	MH327508		MG256112		0
Rhabdocoela	Mesostoma lingua	AY775759	AJ270171			0
Rhabdocoela	Pterastericola australis	AJ012518	AY157161			0
Stenostomidae	Rhynchoscolex simplex	FJ384806	FJ384844	FJ384885	FJ384927	0
Stenostomidae	Stenostomum 'longpit'	FJ384823	FJ384864	FJ384905	FJ384951	1
Stenostomidae	Stenostomum ‘bigmouth’	FJ196330	FJ196341	FJ384887	FJ384929	1
Stenostomidae	Stenostomum ‘smallpit’	FJ196331	FJ384851	FJ384897	FJ384939	1
Stenostomidae	Stenostomum brevipharyngium	OR432512	OR436478	OR432521	OR436511	1
Stenostomidae	Stenostomum bryophilum	FJ196326	FJ196337	FJ384875	FJ384913	1
Stenostomidae	Stenostomum grabbskogensea	FJ196327	FJ196338	FJ384876	FJ384917	1
Stenostomidae	Stenostomum leucops	D85095	AY157151	FJ384898	FJ384940	1
Stenostomidae	Stenostomum sphagnetorum	FJ183793	FJ196335	FJ384873		1
Tricladida	Bdelloura candida	Z99947	AJ270167	DQ666029		0
Tricladida	Bipalium kewense	AF033039	KJ659703	MG655616		1
Tricladida	Dendrocoelum lacteum	AJ312271	DQ665967	OL716069		0
Tricladida	Polycelis felina	DQ665996	DQ665984	KY569155		0
Tricladida	Spathula agelaea	KJ599718	KJ599729			1
Tricladida	Xerapoa trina	KC608476	KC608359	KC608244		1

## Sheet: Table S3
label	gene	clade	species	GenBank accession no
Cgig_Arx	Arx	Mollusca	Crassostrea gigas	XP_011423594.2
Dmel_Arx	Arx	Arthropoda	Drosophila melanogaster	NP_722629.1
Ggal_Arx	Arx	Chordata	Gallus gallus	XP_025002251.1
Hsap_Arx	Arx	Chordata	Homo sapiens	NP_620689.1
Mmus_Arx	Arx	Chordata	Mus musculus	EDL29739.1
Myes_Arx	Arx	Mollusca	Mizuhopecten yessoensis	XP_021346595.1
Pdum_Arx	Arx	Annelida	Platynereis dumerilii	ADG26723.1
Ttra_Arx	Arx	Brachiopoda	Terebratalia transversa	AQU64617.1
Cgig_Dach	Dach	Mollusca	Crassostrea gigas	XP_011445430.2
Dmel_Dach	Dach	Arthropoda	Drosophila melanogaster	NP_723968.1
Ggal_Dach	Dach	Chordata	Gallus gallus	AAL76234.1
Hsap_Dach	Dach	Chordata	Homo sapiens	EAW80509.1
Lrub_Dach	Dach	Nemertea	Lineus ruber	QYA70798.1
Mmus_Dach	Dach	Chordata	Mus musculus	XP_036014326.1
Myes_Dach	Dach	Mollusca	Mizuhopecten yessoensis	XP_021340456.1
Nvec_Dach	Dach	Cnidaria	Nematostella vectensis	SJX71974.1
Pdum_Dach	Dach	Annelida	Platynereis dumerilii	ADG26728.1
Sbre_Dach	Dach	Platyhelminthes	Stenostomum brevipharyngium	OR036960
Smed_Dach	Dach	Platyhelminthes	Schmidtea mediterranea	AFC87777.1
Ttra_Dach	Dach	Brachiopoda	Terebratalia transversa	AJV21306.1
Cgig_Emx	Emx	Mollusca	Crassostrea gigas	XP_011414574.2
Dmel_Emx	Emx	Arthropoda	Drosophila melanogaster	CAA35965.1
Ggal_Emx	Emx	Chordata	Gallus gallus	XP_001232151.3
Hsap_Emx	Emx	Chordata	Homo sapiens	NP_004088.2
Lrub_Emx	Emx	Nemertea	Lineus ruber	QYA70793.1
Mmus_Emx	Emx	Chordata	Mus musculus	NP_034261.1
Myes_Emx	Emx	Mollusca	Mizuhopecten yessoensis	XP_021359646.1
Pdum_Emx	Emx	Annelida	Platynereis dumerilii	ADG26729.1
Sbre_Emx_A	Emx	Platyhelminthes	Stenostomum brevipharyngium	OR036963
Sbre_Emx_B	Emx	Platyhelminthes	Stenostomum brevipharyngium	OR036964
Ggal_NR2C2	NR2C2	Chordata	Gallus gallus	XP_046782639.1
Mmus_NR2C2	NR2C2	Chordata	Mus musculus	AAI03687.1
Myes_NR2C2	NR2C2	Mollusca	Mizuhopecten yessoensis	XP_414462.3
Cgig_NR2E	NR2E	Mollusca	Crassostrea gigas	XP_011438581.1
Dmel_Tll	NR2E	Arthropoda	Drosophila melanogaster	NP_524596.1
Myes_NR2E	NR2E	Mollusca	Mizuhopecten yessoensis	XP_021369330.1
Pdum_Tll	NR2E	Annelida	Platynereis dumerilii	ADG26734.1
Ggal_NR2E1	NR2E1	Chordata	Gallus gallus	NP_990501.1
Hsap_NR2E1	NR2E1	Chordata	Homo sapiens	NP_003260.1
Lrub_Tll	NR2E1	Nemertea	Lineus ruber	QYA70797.1
Mmus_NR2E1	NR2E1	Chordata	Mus musculus	NP_689415.1
Sbre_Tll_A	NR2E1	Platyhelminthes	Stenostomum brevipharyngium	OR036961
Sbre_Tll_B	NR2E1	Platyhelminthes	Stenostomum brevipharyngium	OR036962
Cgig_NR2F	NR2F	Mollusca	Crassostrea gigas	XP_019917917.1
Dmel_Svp	NR2F	Arthropoda	Drosophila melanogaster	NP_001369011.1
Myes_NR2F	NR2F	Mollusca	Mizuhopecten yessoensis	XP_021372361.1
Pdum_Svp	NR2F	Annelida	Platynereis dumerilii	ADG26733.1
Edia_NR2F1	NR2F1	Cnidaria	Exaiptasia diaphana	KXJ21364.1
Ggal_NR2F1	NR2F1	Chordata	Gallus gallus	XP_003643114.1
Hsap_NR2F1	NR2F1	Chordata	Homo sapiens	NP_005645.1
Lrub_Svp	NR2F1	Nemertea	Lineus ruber	QYA70796.1
Mmus_NR2F1	NR2F1	Chordata	Mus musculus	EDL37125.1
Sbre_Svp	NR2F1	Platyhelminthes	Stenostomum brevipharyngium	OR036955
Skow_NR2F1	NR2F1	Hemichordata	Saccoglossus kowalevskii	NP_001158369.1
Tmad_Svp	NR2F1	Arthropoda	Tribolium madens	XP_044257141.1
Cgig_Otp	Otp	Mollusca	Crassostrea gigas	XP_011436433.1
Dmel_Otp	Otp	Arthropoda	Drosophila melanogaster	NP_001097388.2
Ggal_Otp	Otp	Chordata	Gallus gallus	XP_003643004.1
Hsap_Otp	Otp	Chordata	Homo sapiens	NP_115485.1
Mmus_Otp	Otp	Chordata	Mus musculus	XP_006517630.1
Myes_Otp	Otp	Mollusca	Mizuhopecten yessoensis	XP_021340833.1
Pdum_Otp	Otp	Annelida	Platynereis dumerilii	ABR68849.1
Ttra_Otp	Otp	Brachiopoda	Terebratalia transversa	AEZ03829.1
Cgig_Otx	Otx	Mollusca	Crassostrea gigas	XP_011415946.1
Chem_Otx	Otx	Cnidaria	Clytia hemisphaerica	ALJ33545.1
Dmel_Otx	Otx	Arthropoda	Drosophila melanogaster	NP_511091.4
Hvul_Otx	Otx	Cnidaria	Hydra vulgaris	AAD20830.1
Lrub_Otx	Otx	Nemertea	Lineus ruber	AMR72028.1
Myes_Otx	Otx	Mollusca	Mizuhopecten yessoensis	XP_021353640.1
Pdum_Otx	Otx	Annelida	Platynereis dumerilii	CAC19028.1
Sbre_Otx_A	Otx	Platyhelminthes	Stenostomum brevipharyngium	OR036959
Sbre_Otx_B	Otx	Platyhelminthes	Stenostomum brevipharyngium	OR036959
Ttra_Otx	Otx	Brachiopoda	Terebratalia transversa	ADZ24785.1
Ggal_Otx2	Otx2	Chordata	Gallus gallus	NP_989851.2
Hsap_Otx2	Otx2	Chordata	Homo sapiens	NP_001257454.1
Mmus_Otx2	Otx2	Chordata	Mus musculus	NP_001273410.1
Mmus_pax1	pax1	Chordata	Mus musculus	XP_006498974.1
Obim_pax1_9	pax1/9	Mollusca	Octopus bimaculoides	ACR19860.1
Skow_pax1_9	pax1/9	Hemichordata	Saccoglossus kowalevskii	NP_001158408.1
Ttra_pax1_9	pax1/9	Brachiopoda	Terebratalia transversa	AJV21320.1
Mmus_pax2	pax2	Chordata	Mus musculus	CAA39302.1
Acri_pax2_5_8	pax2/5/8	Mollusca	Acanthochitona crinita	ALM30867.1
Skow_pax2_5_8	pax2B	Hemichordata	Saccoglossus kowalevskii	XP_006813069.1
Mmus_pax3	pax3	Chordata	Mus musculus	AAH48699.1
Mmus_pax4	pax4	Chordata	Mus musculus	BAA24517.1
Aent_pax4_6	pax4/6	Mollusca	Antalis entalis	QFU47189.1
Djap_pax6B	pax4/6	Platyhelminthes	Dugesia japonica	CAC85262.2
Gtig_pax6A	pax4/6	Platyhelminthes	Girardia tigrina	AAK26167.1
Lrub_Pax4_6	pax4/6	Nemertea	Lineus ruber	AUN27670.1
Nano_pax4_6	pax4/6	Brachiopoda	Novocrania anomala	ALS19770.1
Phar_pax4_6	pax4/6	Phoronida	Phoronopsis harmeri	QID57599.1
Sbre_Pax4_6_A	pax4/6	Platyhelminthes	Stenostomum brevipharyngium	OR036956
Sbre_Pax4_6_B	pax4/6	Platyhelminthes	Stenostomum brevipharyngium	OR036957
Skow_pax4_6	pax4/6	Hemichordata	Saccoglossus kowalevskii	AAP79294.1
Ttra_pax4_6	pax4/6	Brachiopoda	Terebratalia transversa	ALS19761.1
Mmus_pax_5	pax5	Chordata	Mus musculus	NP_032808.1
Mmus_pax6	pax6	Chordata	Mus musculus	AAH36957.1
Mmus_pax7	pax7	Chordata	Mus musculus	AAG16663.3
Mmus_pax8	pax8	Chordata	Mus musculus	CAA40725.1
Mmus_pax9	pax9	Chordata	Mus musculus	NP_035171.1
Cgig_Rx	Rx	Mollusca	Crassostrea gigas	XP_011427710.2
Dmel_Rx	Rx	Arthropoda	Drosophila melanogaster	NP_726006.3
Ggal_Rx	Rx	Chordata	Gallus gallus	NP_989435.2
Hsap_Rx	Rx	Chordata	Homo sapiens	NP_038463.2
Lrub_RX	Rx	Nemertea	Lineus ruber	QYA70792.1
Mmus_Rx	Rx	Chordata	Mus musculus	NP_038861.2
Myes_Rx	Rx	Mollusca	Mizuhopecten yessoensis	XP_021372253.1
Pdum_Rx	Rx	Annelida	Platynereis dumerilii	AAU20320.1
Sbre_Rx	Rx	Platyhelminthes	Stenostomum brevipharyngium	OR036965
Hsap_Ski	Ski	Chordata	Homo sapiens	NP_003027.1
Myes_Ski	Ski	Mollusca	Mizuhopecten yessoensis	XP_021339316.1
Ggal_Vax	Vax	Chordata	Gallus gallus	AAF20017.1
Pdum_Vax	Vax	Annelida	Platynereis dumerilii	ABR68848.1

## Sheet: Table S4
gene	forward*	reverse*
svp	CATTACCATCCCGCACTATGCTGCGAAGGTTGCAAAAGCT	CCAATTCTACCCGCACAGTCACTGGGTTCTGCAGCAGATC
pax4/6A	CATTACCATCCCGCACTATGAGGATCATTGAGTTGGCGCA	CCAATTCTACCCGCACAGTCCTCGAGCTGTTCAGCAGTGA
pax4/6B	CATTACCATCCCGCACTATGAAACATCCCGAGCGTCAGTT	CCAATTCTACCCGCACAGTCATTTGAGAAGGAAGCGGCGA
otxA	CATTACCATCCCGCACTATGAAGCATCGCGATTGGCAATC	CCAATTCTACCCGCACAGTCAAGCACTCGCATTCGCATTC
otxB	CATTACCATCCCGCACTATGTTAGCGTCAATGGCGTTCCT	CCAATTCTACCCGCACAGTCCAAAAGACGTCGGCACACTG
dach	CATTACCATCCCGCACTATGGACACTGACTACGGCGTGAA	CCAATTCTACCCGCACAGTCATTCTGCGTACCGGCAAGAA
tllA	CATTACCATCCCGCACTATGGCTTCGAAGTCGGCATGAAC	CCAATTCTACCCGCACAGTCAAGCGAGTCGTGTGGCTTTA
tllB	CATTACCATCCCGCACTATGCTTCCGGAAAGCACTACGGT	CCAATTCTACCCGCACAGTCACGGCAATATTGACTGGCCA
emxA	CATTACCATCCCGCACTATGCGCGGATTCACTATCGACGA	CCAATTCTACCCGCACAGTCGGCTTCCTGATGTGTGAGCT
	* All primers with the overhang: CATTACCATCCCGCACTATG

## Sheet: Table S5
Pool name	Sequence
B1_Sbre_Svp_28_Dla0	GAGGAGGGCAGCAAACGGaaATTGTCCGACGCAGAATCTGTTTTC
B1_Sbre_Svp_28_Dla0	TCACACTACCGAAATGATGTTACTTtaGAAGAGTCTTCCTTTACG
B1_Sbre_Svp_28_Dla0	GAGGAGGGCAGCAAACGGaaGTACCTATTGCCATACCGTTTCGCA
B1_Sbre_Svp_28_Dla0	TGCTGAGTTGGCATTGACATGCTCGtaGAAGAGTCTTCCTTTACG
B1_Sbre_Svp_28_Dla0	GAGGAGGGCAGCAAACGGaaTGATATTAAACCCGTTGCCTGGAGC
B1_Sbre_Svp_28_Dla0	TTGCCAGCGATGACCAGAGTAGGTTtaGAAGAGTCTTCCTTTACG
B1_Sbre_Svp_28_Dla0	GAGGAGGGCAGCAAACGGaaTTGCGAAAAGGTATCTGGCAACACC
B1_Sbre_Svp_28_Dla0	TCTCGCATGAAACCCGAAATTCAACtaGAAGAGTCTTCCTTTACG
B1_Sbre_Svp_28_Dla0	GAGGAGGGCAGCAAACGGaaCCACTTGAGACTGGAAGAGGTCCTC
B1_Sbre_Svp_28_Dla0	TTGAAATTGAAACCAGCAATCAGACtaGAAGAGTCTTCCTTTACG
B1_Sbre_Svp_28_Dla0	GAGGAGGGCAGCAAACGGaaTACCAAAACGAACTGGGTTCTGCAG
B1_Sbre_Svp_28_Dla0	ATGAACAATCAACACTGATACCAAGtaGAAGAGTCTTCCTTTACG
B1_Sbre_Svp_28_Dla0	GAGGAGGGCAGCAAACGGaaGTTGCCAACTAATCTCACGAAGAAA
B1_Sbre_Svp_28_Dla0	ATCTTTCAGTAGAGTCTCAATCGGTtaGAAGAGTCTTCCTTTACG
B1_Sbre_Svp_28_Dla0	GAGGAGGGCAGCAAACGGaaTTGACCGCGGCGAGTCGCAAGAGCA
B1_Sbre_Svp_28_Dla0	TCTTCGATCAAATCTCGTGTTACTTtaGAAGAGTCTTCCTTTACG
B1_Sbre_Svp_28_Dla0	GAGGAGGGCAGCAAACGGaaACTGCGCCTTTTCGTAGTCAGAAAG
B1_Sbre_Svp_28_Dla0	GACCGAAACGGGTTGGCTGGGCGCCtaGAAGAGTCTTCCTTTACG
B1_Sbre_Svp_28_Dla0	GAGGAGGGCAGCAAACGGaaGACTTGGGGCACATTCACCAAGTCA
B1_Sbre_Svp_28_Dla0	TAGCTGGACTTTTTCCCGCATCGTGtaGAAGAGTCTTCCTTTACG
B1_Sbre_Svp_28_Dla0	GAGGAGGGCAGCAAACGGaaTTCAATAGGTTATACTCAACCGCGT
B1_Sbre_Svp_28_Dla0	GCATCCGGATTGAAAAGAACGATGCtaGAAGAGTCTTCCTTTACG
B1_Sbre_Svp_28_Dla0	GAGGAGGGCAGCAAACGGaaGCTCCGAAAGTACGTGCGAACGAGC
B1_Sbre_Svp_28_Dla0	TTTGCATGCTTCTCAACTTGCCCAAtaGAAGAGTCTTCCTTTACG
B1_Sbre_Svp_28_Dla0	GAGGAGGGCAGCAAACGGaaGGTCTGGGATGATGAAAGCACGAAC
B1_Sbre_Svp_28_Dla0	TTCGTCAGACAGGCCTACGAAAAGAtaGAAGAGTCTTCCTTTACG
B1_Sbre_Svp_28_Dla0	GAGGAGGGCAGCAAACGGaaACTTGATCGCTAACTTCCAGAGTGA
B1_Sbre_Svp_28_Dla0	TCGGACCAAGCAGCACGTAGAAGCGtaGAAGAGTCTTCCTTTACG
B1_Sbre_Svp_28_Dla0	GAGGAGGGCAGCAAACGGaaTCAGCCCGAAGAGAATACGCGCCGC
B1_Sbre_Svp_28_Dla0	AACTTCCCAAGTTTCTGGCCCAATCtaGAAGAGTCTTCCTTTACG
B1_Sbre_Svp_28_Dla0	GAGGAGGGCAGCAAACGGaaTGTGTTGCCAGATAAGTTACAATCC
B1_Sbre_Svp_28_Dla0	TTCACTTGTGTTTTCCTCAGATGTCtaGAAGAGTCTTCCTTTACG
B1_Sbre_Svp_28_Dla0	GAGGAGGGCAGCAAACGGaaTTATTGCTACCGATTGTAGAACCCG
B1_Sbre_Svp_28_Dla0	GGTGCTGGCTGTGGTTCAGAAACCAtaGAAGAGTCTTCCTTTACG
B1_Sbre_Svp_28_Dla0	GAGGAGGGCAGCAAACGGaaGAAAGAAATTCGGAAAGGCCGGCTG
B1_Sbre_Svp_28_Dla0	GTGCGAAGTTGCTTAAATTTCCGTTtaGAAGAGTCTTCCTTTACG
B1_Sbre_Svp_28_Dla0	GAGGAGGGCAGCAAACGGaaTTGTTGCACGGCTTCCCGTCGCATT
B1_Sbre_Svp_28_Dla0	CGCACCTGAATAAGTTTGCATCCGAtaGAAGAGTCTTCCTTTACG
B1_Sbre_Svp_28_Dla0	GAGGAGGGCAGCAAACGGaaGCCTGGCATTGGTTCCGACTGTGAA
B1_Sbre_Svp_28_Dla0	GATTTTAAGCAGCGTTTCAGTCTGCtaGAAGAGTCTTCCTTTACG
B1_Sbre_Svp_28_Dla0	GAGGAGGGCAGCAAACGGaaAAGTGTACTGCAAGTTTCTTCGAAT
B1_Sbre_Svp_28_Dla0	CAATCACACACTTTTTGCTGGCTCGtaGAAGAGTCTTCCTTTACG
B1_Sbre_Svp_28_Dla0	GAGGAGGGCAGCAAACGGaaGCAGGTGAACTGACCATAGTGACGT
B1_Sbre_Svp_28_Dla0	TCTTTTGAAGAAGCTTTTGCAACCTtaGAAGAGTCTTCCTTTACG
B1_Sbre_Svp_28_Dla0	GAGGAGGGCAGCAAACGGaaTCAACGTCGCTGTTGCTAGGAGACG
B1_Sbre_Svp_28_Dla0	CTGGCTTTGTCGCCGCAGACAACGCtaGAAGAGTCTTCCTTTACG
B1_Sbre_Svp_28_Dla0	GAGGAGGGCAGCAAACGGaaAGTGTAGACTTTCATGCCTGTTTCT
B1_Sbre_Svp_28_Dla0	AGTTGCGATTGGATGGCGAAGACGAtaGAAGAGTCTTCCTTTACG
B1_Sbre_Svp_28_Dla0	GAGGAGGGCAGCAAACGGaaATCGTTCGATTTCGAACTTCCAGCC
B1_Sbre_Svp_28_Dla0	CGATGTCGGCGTAGGCGTTTCATTCtaGAAGAGTCTTCCTTTACG
B1_Sbre_Svp_28_Dla0	GAGGAGGGCAGCAAACGGaaCCAGTTGACTGATGCAGTAATGGTG
B1_Sbre_Svp_28_Dla0	CTGCCTGGTAATCGAGATGAAAGCTtaGAAGAGTCTTCCTTTACG
B1_Sbre_Svp_28_Dla0	GAGGAGGGCAGCAAACGGaaGCCGACTTTGAACCTCGAAATTCGG
B1_Sbre_Svp_28_Dla0	AACTTGTGAATTTCGAAAAATCGAAtaGAAGAGTCTTCCTTTACG
B1_Sbre_Svp_28_Dla0	GAGGAGGGCAGCAAACGGaaTCCTCTTTCGATTCTGTTTTCGACA
B1_Sbre_Svp_28_Dla0	AAAAACTCCATCTCACAATCTTCGCtaGAAGAGTCTTCCTTTACG
B1_Sbre_Pax4_6_A_37_Dla0	GAGGAGGGCAGCAAACGGaaTGCTGCTGCTGCCATGTTCGTTACT
B1_Sbre_Pax4_6_A_37_Dla0	TTAAGCCACACGGGTCGCCCAATACtaGAAGAGTCTTCCTTTACG
B1_Sbre_Pax4_6_A_37_Dla0	GAGGAGGGCAGCAAACGGaaGGCACCGACATTCCAGATCCGAGCA
B1_Sbre_Pax4_6_A_37_Dla0	GTTAAGTCATATGAACTGCCAGTCAtaGAAGAGTCTTCCTTTACG
B1_Sbre_Pax4_6_A_37_Dla0	GAGGAGGGCAGCAAACGGaaCACCAGATGCCGTGTTCTGCAGATT
B1_Sbre_Pax4_6_A_37_Dla0	CTGCAGCGTTAGTCTGATGAGTGTGtaGAAGAGTCTTCCTTTACG
B1_Sbre_Pax4_6_A_37_Dla0	GAGGAGGGCAGCAAACGGaaGCCACCAGCGCGCGCTTGTGCCGCA
B1_Sbre_Pax4_6_A_37_Dla0	CTGGTAATTGGTGATTTGATCGTAGtaGAAGAGTCTTCCTTTACG
B1_Sbre_Pax4_6_A_37_Dla0	GAGGAGGGCAGCAAACGGaaATGTGAGAATACGCCGCTGCCGATT
B1_Sbre_Pax4_6_A_37_Dla0	GCAGCTGCCGCCGCTGCTCCACTAAtaGAAGAGTCTTCCTTTACG
B1_Sbre_Pax4_6_A_37_Dla0	GAGGAGGGCAGCAAACGGaaGATCGTTTCCAGAAGCGGTGGCGCT
B1_Sbre_Pax4_6_A_37_Dla0	TGAACGCTGAATACGCGGCAGAGTAtaGAAGAGTCTTCCTTTACG
B1_Sbre_Pax4_6_A_37_Dla0	GAGGAGGGCAGCAAACGGaaCGCATGGTTGCCGGTCATACCGAAC
B1_Sbre_Pax4_6_A_37_Dla0	TGGTTGAGAGCCGGTGGGCGTCTGGtaGAAGAGTCTTCCTTTACG
B1_Sbre_Pax4_6_A_37_Dla0	GAGGAGGGCAGCAAACGGaaAGTCCGTTCGCCACGGCGTTCGAGA
B1_Sbre_Pax4_6_A_37_Dla0	TTGTAGACCGAGGGCGAGAGAGCCGtaGAAGAGTCTTCCTTTACG
B1_Sbre_Pax4_6_A_37_Dla0	GAGGAGGGCAGCAAACGGaaAGCTCGAAGGGCCGGCCATTCCGTG
B1_Sbre_Pax4_6_A_37_Dla0	AAGCAGCGAGATTCGAGCCGTGAATtaGAAGAGTCTTCCTTTACG
B1_Sbre_Pax4_6_A_37_Dla0	GAGGAGGGCAGCAAACGGaaTCCAACAGACGGAGGCGTCATCAAC
B1_Sbre_Pax4_6_A_37_Dla0	CTGCGGCGACGGCGACGCCGACGAAtaGAAGAGTCTTCCTTTACG
B1_Sbre_Pax4_6_A_37_Dla0	GAGGAGGGCAGCAAACGGaaGTCGATCCATTGCCGCTCATCATGC
B1_Sbre_Pax4_6_A_37_Dla0	CGGCCGCCGAGTCCATTCGCAGTGCtaGAAGAGTCTTCCTTTACG
B1_Sbre_Pax4_6_A_37_Dla0	GAGGAGGGCAGCAAACGGaaTCTGCTGACGCAGCTTCTCTTCACG
B1_Sbre_Pax4_6_A_37_Dla0	TCGATCCGATCATCGACGTATCGCGtaGAAGAGTCTTCCTTTACG
B1_Sbre_Pax4_6_A_37_Dla0	GAGGAGGGCAGCAAACGGaaGACCTGGATGCGGGCTTCTGGCAGG
B1_Sbre_Pax4_6_A_37_Dla0	CCACTTGGCTCGTCGATTCGAGAACtaGAAGAGTCTTCCTTTACG
B1_Sbre_Pax4_6_A_37_Dla0	GAGGAGGGCAGCAAACGGaaAAAACGTCCGGGTAATGCGTGCGTT
B1_Sbre_Pax4_6_A_37_Dla0	ATCTTCTCGGCGAGACGTTCGCGGGtaGAAGAGTCTTCCTTTACG
B1_Sbre_Pax4_6_A_37_Dla0	GAGGAGGGCAGCAAACGGaaCAGCAGTGAAGGACGTGCGATTGCG
B1_Sbre_Pax4_6_A_37_Dla0	ACTCCTTCTCGAGCGCCTCGAGCTGtaGAAGAGTCTTCCTTTACG
B1_Sbre_Pax4_6_A_37_Dla0	GAGGAGGGCAGCAAACGGaaCTGCTCGTCGTCAAGCGTGCCGTCC
B1_Sbre_Pax4_6_A_37_Dla0	CAGTTTACGCTTCAGTTTCAGCCGCtaGAAGAGTCTTCCTTTACG
B1_Sbre_Pax4_6_A_37_Dla0	GAGGAGGGCAGCAAACGGaaTCGTCGTCATTGGCGTCTGGCACCG
B1_Sbre_Pax4_6_A_37_Dla0	CCATCCGGATCGAGCTTCAGCGACGtaGAAGAGTCTTCCTTTACG
B1_Sbre_Pax4_6_A_37_Dla0	GAGGAGGGCAGCAAACGGaaCGCTTGAAGACGACCCGGCCGAGAT
B1_Sbre_Pax4_6_A_37_Dla0	GGTGGTTGTTATTGGAGCTGGACGAtaGAAGAGTCTTCCTTTACG
B1_Sbre_Pax4_6_A_37_Dla0	GAGGAGGGCAGCAAACGGaaCTGCAGACTCGGGTTGACTATCTGC
B1_Sbre_Pax4_6_A_37_Dla0	CGCCGGCTTCGGCTGCGAGCTCGCGtaGAAGAGTCTTCCTTTACG
B1_Sbre_Pax4_6_A_37_Dla0	GAGGAGGGCAGCAAACGGaaATGGCGTTCATCGCGGCGTTGACGT
B1_Sbre_Pax4_6_A_37_Dla0	GGCTGCATGCTCGATGCGGCGCCATtaGAAGAGTCTTCCTTTACG
B1_Sbre_Pax4_6_A_37_Dla0	GAGGAGGGCAGCAAACGGaaCAGCAGTGGCAGCGTACCAAGCAGC
B1_Sbre_Pax4_6_A_37_Dla0	GCGTGTGCATCGCGGCCGTGAATGGtaGAAGAGTCTTCCTTTACG
B1_Sbre_Pax4_6_A_37_Dla0	GAGGAGGGCAGCAAACGGaaCTTGTCGTACATCGCAGTGCTCGCC
B1_Sbre_Pax4_6_A_37_Dla0	AGACGACCAAGGCTGGCCGAACAGGtaGAAGAGTCTTCCTTTACG
B1_Sbre_Pax4_6_A_37_Dla0	GAGGAGGGCAGCAAACGGaaTTGCGGAGGACGCGGTTGATGGAGC
B1_Sbre_Pax4_6_A_37_Dla0	AGCTGCTTCTGCTGCTCGTTGGCCAtaGAAGAGTCTTCCTTTACG
B1_Sbre_Pax4_6_A_37_Dla0	GAGGAGGGCAGCAAACGGaaCGCCTTCGGCCAGCAGCCTATCGCG
B1_Sbre_Pax4_6_A_37_Dla0	CGCTGGGGATGTTCTCCTGGTTGCAtaGAAGAGTCTTCCTTTACG
B1_Sbre_Pax4_6_A_37_Dla0	GAGGAGGGCAGCAAACGGaaGCGCTTGTACTGCGCCACTTTGCCA
B1_Sbre_Pax4_6_A_37_Dla0	TTCCCAAGCGAAGATCGACGGACACtaGAAGAGTCTTCCTTTACG
B1_Sbre_Pax4_6_A_37_Dla0	GAGGAGGGCAGCAAACGGaaCTGCCGCCGATCGCTTTCGGCTTGA
B1_Sbre_Pax4_6_A_37_Dla0	ACACCGTGTGTTGCCACGCGCGGCTtaGAAGAGTCTTCCTTTACG
B1_Sbre_Pax4_6_A_37_Dla0	GAGGAGGGCAGCAAACGGaaTTTTCGACACGCATCCGTTTGAAAC
B1_Sbre_Pax4_6_A_37_Dla0	TTCCAGTCTCGTAGTAGCGGCAGAGtaGAAGAGTCTTCCTTTACG
B1_Sbre_Pax4_6_A_37_Dla0	GAGGAGGGCAGCAAACGGaaCGCACCACTGTGCGCCAACTCAATG
B1_Sbre_Pax4_6_A_37_Dla0	CAGAATACGCGAAATGTCGCACGGTtaGAAGAGTCTTCCTTTACG
B1_Sbre_Pax4_6_A_37_Dla0	GAGGAGGGCAGCAAACGGaaCGGCCATTAACAAACATGCCGCCTA
B1_Sbre_Pax4_6_A_37_Dla0	CTCTGACGAGTATTGTCTGGCAGCGtaGAAGAGTCTTCCTTTACG
B1_Sbre_Pax4_6_A_37_Dla0	GAGGAGGGCAGCAAACGGaaTTTTCTTCTTAGCCTTGTCTGCGCT
B1_Sbre_Pax4_6_A_37_Dla0	GGTTCACTCCCGAATGACCTCTCTTtaGAAGAGTCTTCCTTTACG
B1_Sbre_Pax4_6_A_37_Dla0	GAGGAGGGCAGCAAACGGaaGTGTTGTGCGTCCGTTTTGCTGTCA
B1_Sbre_Pax4_6_A_37_Dla0	ATTGGCGTTGCTATTCGACAGACTGtaGAAGAGTCTTCCTTTACG
B1_Sbre_Pax4_6_A_37_Dla0	GAGGAGGGCAGCAAACGGaaGAGACCTGCTGGCTCGAGGTCGAGA
B1_Sbre_Pax4_6_A_37_Dla0	TTCTCTTTCAGAGCGCTGCTGCTGCtaGAAGAGTCTTCCTTTACG
B1_Sbre_Pax4_6_A_37_Dla0	GAGGAGGGCAGCAAACGGaaTCGCTGTGTTGATGGTCATTGCGCC
B1_Sbre_Pax4_6_A_37_Dla0	TCAGATTGTCGTGGACACGAGCGCCtaGAAGAGTCTTCCTTTACG
B1_Sbre_Pax4_6_A_37_Dla0	GAGGAGGGCAGCAAACGGaaGCCGCTGTGGAGGCCGTGCTGGCCG
B1_Sbre_Pax4_6_A_37_Dla0	GTTAGCCGCCGAATGCTGCTGGTAAtaGAAGAGTCTTCCTTTACG
B1_Sbre_Pax4_6_A_37_Dla0	GAGGAGGGCAGCAAACGGaaGACTGCGCGCCGTCGGCGCCCATCA
B1_Sbre_Pax4_6_A_37_Dla0	ACCGAGTAACTGGTGTGGTCTTGCGtaGAAGAGTCTTCCTTTACG
B1_Sbre_Pax4_6_A_37_Dla0	GAGGAGGGCAGCAAACGGaaCGATCTGCGAGTTCAGCATGTTGGG
B1_Sbre_Pax4_6_A_37_Dla0	AGCCAGAAGTGAGTGTTGAAGTGTTtaGAAGAGTCTTCCTTTACG
B1_Sbre_Pax4_6_A_37_Dla0	GAGGAGGGCAGCAAACGGaaTGCCGACGAAAACGAATGCGAGTTT
B1_Sbre_Pax4_6_A_37_Dla0	CAGACTTAGAGCCGCCGCCGCCGCGtaGAAGAGTCTTCCTTTACG
